# Supplementary material for: A flipped classroom, same-level peer-assisted learning approach to clinical skill teaching for medical students
Source: PLoS One. 2021 Oct 22;16(10):e0258926. doi: 10.1371/journal.pone.0258926 (PMC8535182; doi:10.1371/journal.pone.0258926)
Supplement: S1 Dataset — (XLSX) [file pone.0258926.s006.xlsx]

## Sheet: Code sheet
Variable	Label	Coding category	Code		Abbreviations
ID	Identification number for each subject	Strongly disagree	1		IV	Intravenous
			2		IVC	Intravenous cannulation
			3		BMV	Bag mask ventilation
			4
			5
		Strongly agree	6
Q1	Did you watch the video before class?	Strongly disagree	1
			2
			3
			4
			5
		Strongly agree	6
Q2	You found watching the instructional video out of class useful.	Strongly disagree	1
			2
			3
			4
			5
		Strongly agree	6
Q3	You found watching the instructional video in class with peer interaction useful	Strongly disagree	1
			2
			3
			4
			5
		Strongly agree	6
Q4	The content of the instructional video for IV cannulation was useful for acquiring the skill.	Strongly disagree	1
			2
			3
			4
			5
		Strongly agree	6
Q5	The content of the instructional video for bag mask ventilation was useful for acquiring the skill.	Strongly disagree	1
			2
			3
			4
			5
		Strongly agree	6
Q6	You found participating as the coach useful for acquiring the skill.	Strongly disagree	1
			2
			3
			4
			5
		Strongly agree	6
Q7	You found participating as the monitor useful for acquiring the skill.	Strongly disagree	1
			2
			3
			4
			5
		Strongly agree	6
Q8	You found rotation in the different roles useful for acquiring the skill.	Strongly disagree	1
			2
			3
			4
			5
		Strongly agree	6
Q9	The content of the supplementary information (like the rubrics, instructions) for the IV cannulation was useful.	Strongly disagree	1
			2
			3
			4
			5
		Strongly agree	6
Q10	The content of the supplementary information (like the rubrics, instructions) for the bag mask ventilation was useful.	Strongly disagree	1
			2
			3
			4
			5
		Strongly agree	6
Q11	Please compare existing approaches with this approach for learning clinical skills. The teaching approach of this lesson is:	Much worse	1
			2
			3
			4
		Much better	5
BMV_intervention	Number of interventions received from peers while practicing bag mask ventilation.
BMV_refer	Whether a student referred to the instructional video for bag mask ventilation	No	0
		Yes	1
IVC_intervention	Number of interventions received from peers while practicing intravenous ventilation.
IVC_refer	Whether a student referred to the instructional video for bag mask ventilation	No	0
		Yes	1
Sequence_Group	Which procedural skill was first practiced and performed?	Bag mask ventilation	0
		IV cannulation	1
BMV_A1_sum	Scores awarded for performing bag mask ventilation by assessor 1
BMV_A2_sum	Scores awarded for performing bag mask ventilation by assessor 2
BMV_both_sum	Average value of BMV_A1_sum and BMV_A2_sum
IVC_A1_sum	Scores awarded for performing IV cannulation by assessor 1
IVC_A2_sum	Scores awarded for performing IV cannulation by assessor 2
IVC_both_sum	Average value of IVC_A1_sum and IVC_A2_sum
IVC_Gp_Size	The size of the group each student belonged to while practicing IV cannulation .
BMV_Gp_Size	The size of the group each student belonged to while practicing bag mask ventilation.

## Sheet: Dataset
ID	Q1	Q2	Q3	Q4	Q5	Q6	Q7	Q8	Q9	Q10	Q11	BMV_intervention	BMV_refer	IVC_intervention	IVC_refer	Sequence_Group	BMV_A1_sum	IVC_A1_sum	BMV_A2_sum	BMV_both_sum	IVC_A2_sum	IVC_both_sum	IVC_Gp_Size	BMV_Gp_Size
1	1	6	6	6	6	6	6	6	6	6	4	0	0	1	0	0	10.2	#NULL!	7.3	8.75	#NULL!	#NULL!	#NULL!	#NULL!
2	9	4	4	5	5	5	4	4	5	5	4	0	0	0	0	0	10.2	15.4	6.8	8.5	13.2	14.3	#NULL!	#NULL!
3	1	5	5	6	6	5	4	5	4	4	9	0	0	2	0	0	9.2	16.2	7	8.1	13.1	14.65	#NULL!	#NULL!
4	1	5	3	6	6	6	5	5	5	5	5	0	0	9	0	0	8.7	15.7	4.1	6.4	14.9	15.3	#NULL!	#NULL!
5	1	5	5	5	5	5	5	5	5	5	5	0	0	1	0	0	8.5	#NULL!	5.9	7.2	#NULL!	#NULL!	#NULL!	#NULL!
6	1	5	6	6	6	6	5	6	6	6	5	0	0	2	0	0	10.2	13.1	5.3	7.75	12.9	13	#NULL!	#NULL!
7	1	6	6	5	5	6	3	5	5	5	4	1	0	0	0	0	10	14.2	5.9	7.95	12.8	13.5	#NULL!	#NULL!
8	1	5	5	5	5	5	5	5	5	5	5	1	0	2	0	0	10	16.1	7.8	8.9	11.8	13.95	#NULL!	#NULL!
9	1	4	4	5	5	5	4	5	5	5	5	1	0	1	0	0	9	#NULL!	7.1	8.05	#NULL!	#NULL!	#NULL!	#NULL!
10	1	4	4	4	4	4	4	4	4	4	4	9	0	0	0	0	10	14.6	8.1	9.05	12.9	13.75	#NULL!	#NULL!
11	1	5	6	6	4	5	1	2	5	5	3	3	0	0	1	0	8.8	14.7	6.8	7.8	13.8	14.25	#NULL!	#NULL!
12	1	5	5	5	5	5	5	5	6	6	4	3	0	4	0	0	9	15.5	6.1	7.55	14.4	14.95	#NULL!	#NULL!
13	1	5	5	5	5	5	5	6	5	5	5	3	0	4	2	0	7.6	15.7	6.9	7.25	14.3	15	#NULL!	#NULL!
14	1	5	5	6	6	4	4	4	4	4	4	3	0	4	2	0	9.7	16.6	6.9	8.3	13.2	14.9	#NULL!	#NULL!
15	1	6	6	6	6	5	5	6	6	6	5	3	0	0	1	0	9.2	15.2	6.9	8.05	13.7	14.45	#NULL!	#NULL!
16	1	5	6	6	5	6	6	5	9	9	9	3	0	0	0	0	9.3	16.4	5.4	7.35	13.6	15	#NULL!	#NULL!
17	1	5	5	5	5	5	5	5	6	6	5	5	0	4	0	0	9.2	17	6.7	7.95	14.1	15.55	#NULL!	#NULL!
18	1	5	5	5	5	4	4	5	5	5	3	5	0	0	1	0	10	14.4	8	9	14.5	14.45	#NULL!	#NULL!
19	1	6	6	6	6	6	6	4	6	6	5	5	0	3	2	0	10.2	16.4	7.3	8.75	12.3	14.35	#NULL!	#NULL!
20	0	9	5	6	6	5	5	6	6	6	5	0	0	4	0	0	10.2	15.3	8	9.1	11.8	13.55	#NULL!	#NULL!
21	1	5	5	5	5	5	5	4	6	6	5	1	0	7	0	0	8.3	16.7	4.9	6.6	13.6	15.15	3	3
22	1	4	4	4	4	4	4	4	5	5	4	1	0	1	0	0	8.5	16.3	6.6	7.55	14.4	15.35	3	3
23	1	6	5	5	6	4	4	4	6	6	4	1	0	7	0	0	7.5	14.2	4.9	6.2	11	12.6	3	3
24	1	5	5	5	5	5	4	5	5	5	4	0	0	6	1	0	7	17	7.6	7.3	14	15.5	3	3
25	1	4	4	5	4	5	2	4	5	5	3	0	0	0	0	0	9	17.3	7.6	8.3	12.9	15.1	1	3
26	1	4	4	5	4	4	4	5	4	4	4	0	0	6	1	0	10	17.5	5.8	7.9	14.5	16	3	3
27	1	4	5	5	5	5	4	5	5	5	4	0	0	6	1	0	10	17	6.1	8.05	14.4	15.7	3	3
28	1	5	5	6	5	5	6	6	5	5	5	0	0	7	0	0	9.3	17	5.9	7.6	12.3	14.65	3	3
29	1	6	5	5	6	4	5	4	6	5	4	0	0	1	0	0	10	15.8	5.9	7.95	13.1	14.45	3	3
30	1	6	6	6	6	6	6	5	6	6	5	0	0	1	0	0	#NULL!	15.4	#NULL!	#NULL!	10.4	12.9	3	1
31	1	5	4	5	5	5	5	5	4	5	4	0	0	3	0	0	9.5	15.7	6.6	8.05	11.9	13.8	3	3
32	9	5	5	6	6	6	3	6	5	5	4	0	0	3	0	0	10.2	16.4	7.3	8.75	12.9	14.65	3	3
33	1	5	5	5	5	5	5	5	5	5	4	0	0	6	1	0	10.2	16.8	6.1	8.15	13.8	15.3	3	3
34	0	6	6	6	6	6	6	6	6	6	5	7	0	0	0	0	9	17.8	6.3	7.65	16.4	17.1	1	3
35	9	5	5	5	5	5	5	5	5	5	4	7	0	6	0	0	8	14.2	5.8	6.9	14.1	14.15	3	3
36	1	5	5	5	5	5	5	5	5	5	4	7	0	6	1	0	8	14.4	6.3	7.15	13.8	14.1	3	3
37	1	4	4	6	4	5	3	5	5	3	5	5	0	6	0	0	10	15.5	7.6	8.8	11.7	13.6	3	3
38	1	5	4	5	5	4	3	4	5	6	4	5	0	6	1	0	9	14.4	7.6	8.3	8.5	11.45	3	3
39	1	4	4	5	5	5	4	5	4	4	4	5	0	6	0	0	10	13.1	4.5	7.25	11.3	12.2	3	3
40	1	6	4	6	6	4	4	4	5	5	4	0	0	3	0	0	9.2	15.7	8	8.6	13.7	14.7	3	1
41	1	6	1	5	5	5	5	6	5	5	4	6	0	7	0	0	6.6	16.1	4.9	5.75	11.6	13.85	3	3
42	1	5	6	5	5	6	5	6	6	6	5	6	0	11	0	0	10.2	15.7	7.4	8.8	12.2	13.95	3	3
43	1	6	5	2	5	5	5	5	5	5	4	6	0	11	0	0	10.2	16	9	9.6	10.8	13.4	3	3
44	0	5	4	5	5	5	4	5	5	5	5	0	0	8	0	0	10.2	16.6	8	9.1	11.9	14.25	3	3
45	1	5	5	6	6	2	2	4	5	5	3	0	0	11	0	0	9.2	15.3	8	8.6	11.9	13.6	3	3
46	9	6	6	6	6	6	6	6	6	6	5	0	0	8	0	0	10.2	17.1	8	9.1	12.6	14.85	3	3
47	1	4	4	6	5	6	5	6	5	6	5	3	0	8	0	0	9.7	16.6	6.4	8.05	14.2	15.4	3	3
48	1	6	6	6	6	4	6	6	5	5	5	3	0	7	0	0	8.4	16.9	7.4	7.9	14.5	15.7	3	3
49	0	5	4	4	4	4	4	4	5	4	4	3	0	7	0	0	8.7	13.6	4.8	6.75	9.5	11.55	3	3
50	1	5	3	4	5	4	3	3	4	4	4	1	0	4	0	0	10.2	13.7	7	8.6	8.1	10.9	3	3
51	1	6	5	5	5	5	3	5	5	5	4	1	0	1	0	0	10.2	16	7	8.6	12.5	14.25	3	3
52	1	5	6	6	6	6	6	4	5	5	5	1	0	1	0	0	10.2	15.7	6	8.1	11.1	13.4	3	3
53	0	9	4	4	5	5	5	5	5	5	3	0	0	1	0	0	9.5	14.4	6.8	8.15	11.3	12.85	3	3
54	1	6	5	6	6	5	2	6	6	6	5	0	0	1	0	0	9.2	17.8	7.5	8.35	12.3	15.05	3	3
55	1	6	6	6	6	5	5	6	6	6	5	0	0	4	0	0	8	13.5	7	7.5	8	10.75	3	3
56	1	5	5	5	5	5	5	5	5	5	4	1	0	1	0	0	10.2	16.7	6	8.1	11.6	14.15	3	3
57	1	5	4	5	6	5	5	5	6	6	4	1	0	1	0	0	8.7	15.5	8	8.35	13.8	14.65	3	3
58	0	9	6	6	6	6	6	6	6	6	5	1	0	4	0	0	9.2	17.5	8	8.6	15.2	16.35	3	3
59	0	9	5	5	5	5	5	5	5	5	4	1	0	0	0	0	7.4	16.2	3.6	5.5	8.2	12.2	#NULL!	#NULL!
60	1	5	5	5	5	5	5	5	5	5	4	1	0	0	0	0	9	17.8	5.6	7.3	13.9	15.85	#NULL!	#NULL!
61	1	2	4	6	5	2	5	6	6	6	4	1	0	0	0	0	9	17.5	4.4	6.7	13.9	15.7	#NULL!	#NULL!
62	1	4	5	6	6	5	4	5	6	6	4	0	0	0	0	0	10.2	17.8	8.7	9.45	14.4	16.1	#NULL!	#NULL!
63	1	4	4	4	4	4	4	4	4	4	4	0	0	4	0	0	10.2	12.3	7.7	8.95	9.6	10.95	#NULL!	#NULL!
64	1	3	3	3	3	3	3	3	4	4	4	0	0	0	0	0	9.5	15.2	6	7.75	11.2	13.2	#NULL!	#NULL!
65	1	6	4	4	6	6	2	3	4	4	4	0	0	4	0	0	8.2	16.9	6	7.1	13.1	15	#NULL!	#NULL!
66	1	4	4	4	4	5	4	5	5	5	4	0	1	4	0	0	9.2	17.2	6.5	7.85	13.1	15.15	#NULL!	#NULL!
67	9	9	4	4	4	4	4	4	4	4	3	0	0	0	0	0	9.5	17.3	6.7	8.1	12.4	14.85	#NULL!	#NULL!
68	1	5	5	5	5	5	4	6	5	5	4	0	0	1	0	0	9.9	16.9	7.6	8.75	15.1	16	#NULL!	#NULL!
69	1	5	5	6	6	6	4	5	5	5	4	0	0	1	0	0	10.2	13.4	7.6	8.9	13.6	13.5	#NULL!	#NULL!
70	1	4	5	4	5	5	5	5	5	5	4	0	0	1	1	0	10.2	11.2	6.6	8.4	11.9	11.55	#NULL!	#NULL!
71	1	6	6	6	6	4	5	5	5	5	5	3	2	2	1	0	10.2	14.6	6.3	8.25	12.3	13.45	#NULL!	#NULL!
72	1	5	5	5	5	5	3	4	5	5	4	3	1	2	0	0	9.2	15.2	5.6	7.4	14.4	14.8	#NULL!	#NULL!
73	1	5	4	5	5	5	5	5	5	5	4	0	1	1	1	0	9.2	16.3	5.6	7.4	12.6	14.45	#NULL!	#NULL!
74	1	6	5	5	6	6	6	6	6	6	5	0	0	1	0	0	5.8	16.7	5.4	5.6	13.9	15.3	#NULL!	#NULL!
75	1	6	5	6	6	3	3	3	6	6	5	0	0	0	0	0	10.2	15.7	7.6	8.9	12.9	14.3	#NULL!	#NULL!
76	1	5	5	5	5	5	5	5	9	9	9	0	0	1	1	0	6.3	12.2	4.4	5.35	10.6	11.4	#NULL!	#NULL!
77	1	6	6	6	6	5	5	5	6	6	4	0	0	2	0	0	8	15.5	3.8	5.9	14.7	15.1	#NULL!	#NULL!
78	0	9	5	5	5	6	5	6	5	5	5	0	0	2	0	0	7	17.1	4.8	5.9	12	14.55	#NULL!	#NULL!
79	1	5	3	6	5	4	4	5	4	4	5	0	0	2	0	0	7.6	16.5	3.9	5.75	13.4	14.95	#NULL!	#NULL!
80	1	6	6	6	6	5	5	5	6	6	4	2	0	2	0	0	8.2	16.7	6.6	7.4	15.1	15.9	#NULL!	#NULL!
81	1	6	4	6	6	6	5	5	6	6	4	2	0	0	0	0	6.8	16	4.8	5.8	10.8	13.4	#NULL!	#NULL!
82	1	5	5	5	5	6	5	5	5	5	4	2	0	2	0	0	7	16.2	4.6	5.8	14.5	15.35	#NULL!	#NULL!
83	1	5	5	5	5	5	4	5	5	5	4	1	0	0	0	0	10.2	15.4	7.3	8.75	12.1	13.75	#NULL!	#NULL!
84	1	6	6	6	6	6	4	5	6	6	5	1	0	1	0	0	8.7	17.8	6.3	7.5	15.5	16.65	3	1
85	0	9	6	6	6	6	6	6	6	6	5	1	0	0	0	0	8	15.6	4.6	6.3	12.7	14.15	#NULL!	#NULL!
86	1	5	5	5	5	5	5	5	5	5	5	0	0	2	0	0	10.2	14.8	7.6	8.9	11.9	13.35	1	3
87	1	6	5	6	6	5	9	6	5	5	5	0	0	1	0	0	#NULL!	14.5	#NULL!	#NULL!	13.8	14.15	3	3
88	1	5	5	5	3	6	6	6	5	5	4	0	0	4	0	1	8	14.6	6.3	7.15	15	14.8	3	1
89	1	5	4	5	5	4	4	4	4	4	4	5	0	4	0	1	10.2	16.1	6.7	8.45	14.7	15.4	3	3
90	1	5	6	6	6	5	6	5	5	5	4	5	0	4	0	1	10.2	16.7	7	8.6	14.4	15.55	3	3
91	1	4	3	4	3	4	3	3	4	3	4	2	0	2	0	1	7.2	15.5	5.8	6.5	12.4	13.95	3	3
92	0	9	6	6	6	6	6	6	4	4	5	2	0	2	0	1	7.8	15.7	4.8	6.3	14.2	14.95	3	3
93	1	5	3	5	5	5	5	5	5	5	5	0	0	2	0	1	9.4	14.4	6	7.7	11	12.7	3	3
94	1	5	3	5	5	5	3	4	5	5	4	5	0	2	0	1	9.2	16.2	6	7.6	9.9	13.05	3	3
95	0	9	6	5	6	6	4	6	6	6	5	0	0	2	0	1	6.2	14.5	2.9	4.55	10.3	12.4	3	3
96	0	9	5	5	5	5	5	5	5	5	4	0	0	2	0	1	5.7	13.6	2.9	4.3	13	13.3	3	3
97	1	6	5	6	6	4	5	5	6	6	4	2	0	0	0	1	8.9	15.5	7.6	8.25	13.4	14.45	1	3
98	1	5	5	5	5	5	5	6	5	5	4	0	0	4	0	1	9.4	14.9	6.3	7.85	13.9	14.4	3	3
99	1	6	6	6	6	6	6	6	6	6	4	0	0	4	0	1	5.6	16.6	4.1	4.85	13.1	14.85	3	3
100	1	5	4	6	6	5	4	5	5	5	5	0	0	4	0	1	5.9	16.7	3.9	4.9	14.6	15.65	3	3
101	0	5	4	6	4	5	5	5	4	4	4	0	0	1	0	1	5.8	14.2	2.4	4.1	12.6	13.4	3	3
102	1	4	5	5	5	4	4	4	5	5	4	0	0	1	0	1	6.9	16.4	5.2	6.05	12.6	14.5	3	1
103	1	6	6	6	6	6	6	6	6	6	4	0	0	1	0	1	4.9	17.5	3	3.95	11.1	14.3	3	1
104	1	4	4	5	5	4	5	4	5	5	3	0	0	4	0	1	8.7	13.8	3.6	6.15	11.4	12.6	3	1
105	9	9	9	9	9	9	9	9	9	9	9	0	0	4	0	1	5.3	15.5	3.9	4.6	10.2	12.85	3	3
106	1	5	5	4	4	4	3	3	3	3	3	0	0	4	0	1	6.9	16.3	2.7	4.8	10.8	13.55	3	3
107	1	6	1	6	6	1	6	6	4	4	3	0	0	0	0	1	8.7	16.4	7.5	8.1	11.4	13.9	1	1
108	0	9	6	6	6	6	6	6	6	6	5	2	0	5	1	1	6.4	14.9	4.6	5.5	8.9	11.9	3	3
109	1	4	4	6	6	5	5	5	6	6	5	0	0	5	1	1	9.3	17.5	6.3	7.8	14.2	15.85	3	3
110	0	9	6	6	6	6	6	6	6	6	5	0	0	5	1	1	7.6	16.4	5.6	6.6	11.4	13.9	3	3
111	1	5	5	6	6	5	4	5	6	6	4	2	0	3	0	1	5.9	13.7	3.7	4.8	8.3	11	3	3
112	1	5	5	5	5	5	5	5	5	5	5	0	0	3	0	1	10.2	15.9	6.3	8.25	7.5	11.7	3	3
113	1	5	5	5	5	4	4	4	3	3	4	0	0	3	0	1	6.6	15.9	3.4	5	7.5	11.7	3	3
114	0	9	5	5	5	5	5	4	5	4	4	0	0	7	0	1	9.3	15	5.3	7.3	13	14	3	3
115	1	4	6	6	6	4	5	6	4	4	5	0	0	7	0	1	5.9	15.9	3.6	4.75	13.6	14.75	1	3
116	1	5	5	5	5	5	5	5	4	4	5	0	0	7	0	1	7.4	12.6	3.7	5.55	11.1	11.85	3	3
117	1	9	6	5	5	5	5	5	5	5	4	2	0	0	0	1	6.2	14.4	3.8	5	16.2	15.3	3	1
118	1	4	6	6	6	6	6	6	4	4	4	0	0	1	1	1	2.8	12.5	1.9	2.35	12.3	12.4	3	3
119	1	4	5	4	5	2	2	4	5	5	3	0	0	1	1	1	4.8	17.8	2.9	3.85	12.8	15.3	3	3
120	1	5	5	5	5	5	5	5	5	5	4	1	0	1	1	1	6.8	17.5	4.6	5.7	14.4	15.95	3	3
121	1	4	5	6	5	5	5	5	5	5	5	0	0	5	0	1	7.5	16.9	4.6	6.05	14	15.45	3	3
122	1	5	5	5	5	5	6	5	5	5	5	0	0	5	0	1	7.8	15.8	3.9	5.85	14.7	15.25	1	3
123	1	6	5	6	5	6	6	5	6	5	5	0	0	1	0	1	6.1	16.4	2.7	4.4	15.2	15.8	3	3
124	9	5	5	5	4	3	3	4	5	4	4	0	0	3	0	1	#NULL!	16.9	#NULL!	#NULL!	12.3	14.6	3	3
125	1	4	4	4	4	4	4	4	4	4	4	1	0	3	0	1	7.5	14.9	4.9	6.2	12.8	13.85	3	3
126	9	6	5	6	6	6	6	6	5	5	5	1	0	3	0	1	7.5	16.8	4.6	6.05	13	14.9	3	3
127	1	6	6	6	6	6	6	6	6	6	5	0	0	0	0	1	6.3	16	3.6	4.95	11.3	13.65	3	1
128	1	6	4	6	6	3	3	3	4	4	3	0	0	2	0	1	6.2	16.5	5.3	5.75	10.9	13.7	1	3
129	1	4	5	5	5	4	5	5	5	5	9	1	0	2	0	1	6.2	17	5.5	5.85	13.6	15.3	3	3
130	1	6	4	6	6	3	3	3	4	4	3	1	0	2	0	1	6.1	16.4	4.6	5.35	14.5	15.45	3	3
131	1	5	5	5	5	5	5	5	5	5	3	1	0	3	0	1	5.5	15	3.3	4.4	14.4	14.7	3	3
132	1	5	5	5	5	5	5	5	4	4	3	1	0	3	0	1	4.5	16.1	3.8	4.15	15.6	15.85	3	3
133	1	4	5	4	4	1	1	3	5	4	4	0	0	3	0	1	#NULL!	16	#NULL!	#NULL!	14.4	15.2	3	3
134	9	5	5	5	5	5	5	5	4	5	4	0	0	4	0	1	#NULL!	16.1	#NULL!	#NULL!	10.6	13.35	3	3
135	1	5	2	5	5	5	3	4	5	5	4	1	0	4	0	1	7.5	15.6	7.3	7.4	12.1	13.85	3	3
136	1	5	4	5	5	5	4	5	5	5	4	1	0	4	0	1	7.8	16.4	5.8	6.8	11.3	13.85	3	3
137	1	5	5	5	5	2	2	5	5	3	4	0	0	0	0	1	#NULL!	17.8	#NULL!	#NULL!	14.4	16.1	3	1
138	1	5	3	6	6	5	2	3	5	5	2	0	1	3	0	1	8.7	16	4.6	6.65	13.3	14.65	3	3
139	1	6	4	5	6	5	4	4	2	2	3	2	0	3	0	1	9.5	15.3	6.3	7.9	12	13.65	3	3
140	1	4	3	3	3	5	5	3	2	3	4	0	0	3	0	1	9.5	16.8	5.6	7.55	13.6	15.2	3	3
141	1	5	5	5	5	5	5	5	5	5	4	1	0	0	0	1	7.3	15.5	4.6	5.95	9.8	12.65	3	3
142	1	6	5	5	5	3	3	3	5	5	4	0	0	0	0	1	8.3	15	5.6	6.95	12.6	13.8	3	1
143	0	9	5	6	6	6	3	3	5	5	4	1	0	0	0	1	5.3	14.3	3.6	4.45	12	13.15	3	3
144	0	9	5	5	5	4	4	5	4	5	3	2	0	7	1	1	9.3	16.4	5.6	7.45	10.1	13.25	3	3
145	1	5	4	6	5	4	4	4	3	3	3	0	1	7	1	1	9.2	12.6	4.6	6.9	10.3	11.45	3	3
146	1	5	5	5	5	5	5	5	5	5	3	1	0	7	1	1	5.3	11.7	3.6	4.45	12.3	12	3	3
147	9	4	4	4	4	4	4	4	4	4	4	0	0	0	0	1	7	7.4	1.9	4.45	9.8	8.6	1	3
148	9	6	6	6	6	6	6	6	3	3	5	1	0	4	0	1	7.8	16.6	4.6	6.2	14.7	15.65	3	3
149	1	6	6	6	6	6	6	6	5	5	4	0	0	4	0	1	9.5	15.1	6.8	8.15	14.3	14.7	3	1
150	1	6	6	6	6	5	4	5	5	4	4	2	0	4	0	1	6.9	15.2	6.5	6.7	12	13.6	3	3
151	1	5	4	6	5	5	4	6	4	4	4	2	0	4	0	1	7.5	17.8	6.8	7.15	12.9	15.35	3	3
152	1	6	4	6	4	5	5	5	4	4	5	2	0	4	0	1	8.2	17.3	7	7.6	15.5	16.4	3	3
153	1	5	4	6	5	6	6	6	6	6	5	1	0	4	0	1	9	15.9	6.3	7.65	11.8	13.85	3	3
154	1	5	5	6	5	5	5	5	5	5	3	0	0	0	0	1	10.2	15.7	7.8	9	14.1	14.9	1	1
155	9	6	6	6	5	6	6	6	3	3	5	1	0	0	0	1	10.2	16.6	5.8	8	11.2	13.9	1	3
156	1	9	5	5	5	5	3	4	4	4	4	0	0	4	0	1	6	17	5	5.5	13.7	15.35	3	3
157	9	5	5	5	5	5	5	5	5	5	4	1	0	4	0	1	#NULL!	17.5	0	0	15.7	16.6	3	3
158	1	6	4	6	6	5	4	4	9	9	9	1	0	4	0	1	8.2	14.4	6.3	7.25	13.2	13.8	3	3
159	9	5	5	5	4	5	5	5	5	4	5	1	0	1	0	1	6.2	14.9	2.9	4.55	13	13.95	3	3
160	1	6	6	6	6	6	6	6	6	6	5	0	0	1	0	1	5.5	15.5	3.6	4.55	13.9	14.7	3	3
161	1	6	6	6	6	6	6	6	6	6	5	0	0	1	0	1	6.9	14.5	4.6	5.75	14.6	14.55	3	3
162	1	2	5	4	4	4	3	4	3	3	4	1	0	1	0	1	7.3	17	6.3	6.8	15.4	16.2	3	3
163	9	5	5	5	4	5	5	5	5	4	5	0	0	1	0	1	5.3	15.1	3.6	4.45	12.7	13.9	3	1
164	9	5	5	5	5	5	5	5	5	5	5	1	0	1	0	1	6.6	15.1	4.3	5.45	13.8	14.45	3	3
165	1	9	5	6	5	5	5	5	6	4	4	1	0	0	0	1	8.3	16.8	6.3	7.3	13.6	15.2	1	3
